# Supplementary material for: Multi-population Genome-Wide Association Study Identifies Multiple Novel Loci associated with Asymptomatic Intracranial Large Artery Stenosis
Source: medRxiv. 2025 May 7:2025.05.06.25327093. Preprint. [Version 1] doi: 10.1101/2025.05.06.25327093 (PMC12083599; doi:10.1101/2025.05.06.25327093)
Supplement: Supplement 1 [file media-1.zip]

Archive with 2 entries (2 files):
- Supp_Figures_04092025.docx
- Supp_Tables_04092025.xlsx
